# Supplementary material for: Mitochondrial complex activity in permeabilised cells of chronic fatigue syndrome patients using two cell types
Source: PeerJ. 2019 Mar 1;7:e6500. doi: 10.7717/peerj.6500 (PMC6398432; doi:10.7717/peerj.6500)
Supplement: Data S1 — The raw measures are provided in Supplementary File 1. The raw data shows state 3 respiration, state 4 respiration, and the respiratory control ratio (RCR) for PBMCs and myotubes from ME/CFS patients and healthy controls. [file peerj-07-6500-s001.xlsx]

## Sheet: PBMCs
		Pyruvate + malate			TMPD + ascorbate			Palmitoyl-l-carnitine chloride			Glutamate + malate			Succinate
Group	Participant ID	State 3	State 4	RCR	State 3	State 4	RCR	State 3	State 4	RCR	State 3	State 4	RCR	State 3	State 4	RCR
Control	Control71	14.7764	0.799211	18.4887	21.2165	12.0604	1.7592	2.80496	2.58843	1.08365	6.21011	2.38672	2.60194
	Control72	72.2085	4.59407	15.7177	18.2515	11.4108	1.5995	7.27556	0.969202	7.50676	4.09958	3.22097	1.27278
	Control73	27.0337	50.415	0.536223	8.4992	3.48177	2.44105	2.08328	0.702049	2.96743	3.33899	1.23254	2.70903
	Control76	2.97311	0.39419	7.54232	17.5415	13.344	1.31456	9.12691	0.985799	9.25839	4.94799	5.93708	0.833403
	Control77	5.61134	3.427	1.63739	17.7527	11.5942	1.53118	11.3878	1.11609	10.2034	6.64472	0.468551	14.1814
	Control78	11.837	14.5296	0.814681	5.09108	3.3062	1.53986	4.55621	0.752002	6.05877	4.00668	0.268474	14.9239
	Control75													10.3471	3.25706	3.17681
	Control80
	Control81													15.0506	3.05572	4.92538
	Control86													6.96379	2.72182	2.55851
	Control87													6.42005	1.90161	3.37611
CFS	CFS3017	21.4973	24.4516	0.879178	20.2761	13.5352	1.49803	4.1534	2.5196	1.64843	3.86999	2.00717	1.92809
	CFS3023	18.4858	4.92041	3.75696	14.7214	10.9004	1.35054	7.28879	1.51678	4.80544	9.01089	2.23054	4.03978
	CFS3022	11.8832	13.1208	0.905676	7.63954	7.49395	1.01943	7.29308	1.75322	4.15982	7.95754	2.31758	3.43356
	CFS3025	18.3075	10.4264	1.75588	20.4584	11.0701	1.84808	10.659	3.88502	2.74362	11.4447	0.499957	22.8915
	CFS3026	19.9077	17.9932	1.1064	15.1673	10.872	1.39508	17.5491	1.53049	11.4663	14.0646	2.36626	5.94379
	CFS3027													11.6536	3.52778	3.30337
	CFS3015													19.2219	5.06716	3.79343
	CFS3028													11.2279	3.14675	3.56809
	CFS3018													12.4291	4.91457	2.52902
	CFS3016													14.9213	3.29263	4.53172
	CFS9	14.9081	2.09864	7.10371	6.88103	9.28237	0.7413	0.103379	1.42395	0.0726003	7.03753	2.44365	2.87992	3.92814	2.71122	1.44884
	CFS81	15.3886	2.68634	5.72845	13.6041	7.25711	1.87459	6.51926	1.36709	4.7687	7.8017	1.31056	5.95297	5.89764	3.19991	1.84307
	CFS10	15.6519	2.07011	7.56088	3.81855	3.52249	1.08405	0.483781	0.950252	0.509108	4.55664	1.57597	2.89132
	CFS63	6.89775	2.96109	2.32947	2.54363	0.989558	2.57047	5.98245	2.80428	2.13332	3.01315	5.93093	0.508041	8.64712	3.53327	2.44734
	CFS67	14.0831	8.54485	1.64814	10.7318	8.06465	1.33072	4.67613	1.51195	3.09277	9.22797	5.94118	1.55322	4.51687	4.62535	0.976548
	CFS24	15.5799	9.16785	1.69941	21.0501	9.90962	2.12421	8.36125	7.26272	1.15126	14.7235	6.21428	2.36929	17.9696	6.40125	2.80721
	CFS49	10.131	5.62022	1.80259	8.25791	3.43671	2.40286	12.7858	5.90899	2.16379	27.6942	11.7913	2.3487	9.76753	5.78179	1.68936
	CFS25	9.26267	2.13853	4.33132	15.1747	10.1099	1.50098	11.6279	5.51582	2.1081	10.722	7.26073	1.47671	18.9928	10.1689	1.86773
	CFS14													2.22527	-0.286826	-7.75824

## Sheet: Myotubes
		TMPD + ascorbate			Succinate
Group	Participant ID	State 3	State 4	RCR	State 3	State 4	RCR
Control	AB002	27.4885	18.9252	1.45248	7.94227	3.50794	2.26409
	PO33	36.3441	13.1026	2.77381	14.5151	6.31548	2.29834
	LM015	25.0196	3.36264	7.44047	7.58358	3.11385	2.43544
	CO02	32.2554	8.6356	3.73517	10.5625	3.91549	2.69761
	CO03	21.0687	4.069	5.17785	11.0955	3.15426	3.51762
	CO04	29.9715	7.94241	3.77361	9.62549	3.11698	3.08808
CFS	CF02	27.8008	9.28129	2.99536	6.62214	2.13163	3.10661
	CF03	19.5297	6.72665	2.90334	4.14046	0.852304	4.85796
	CF05	30.638	5.35555	5.7208	10.2898	4.8229	2.13353
	CF10	28.6125	9.62042	2.97414	15.0255	8.16413	1.84043
	CF07	32.9215	6.54288	5.03166	12.0655	4.81025	2.50829
	CF08	36.6784	11.3603	3.22866	9.19146	3.10549	2.95975
